# Supplementary material for: Biochemical characterization and inhibition of the alternative oxidase enzyme from the fungal phytopathogen Moniliophthora perniciosa
Source: Commun Biol. 2020 May 25;3:263. doi: 10.1038/s42003-020-0981-6 (PMC7248098; doi:10.1038/s42003-020-0981-6)
Supplement: Supplementary file 3 — Supplementary Data 1 [file 42003_2020_981_MOESM3_ESM.xlsx]

## Sheet: Fig1a
	Fold-change
ADP	5.00026	3.65423	4.73684
AMP	7.56934	7.48953	9.2495
GDP	1.19845	1.03644	1.11766
GMP	8.8788	10.5259	10.0722
GLYOX	0.6271	0.93093	0.76327
OXAL	0.84696	0.93198	1.18586
PYR	0.68128	0.76547	0.94532
SUCC	1.19802	0.79946	1.01696

## Sheet: Fig1b
	Fractional velocity, %
[activator], mM	GMP		AMP		ADP
0	23.2	23.2	14.9	20.1
0.025	56.6	57.7	22.2	18.4
0.075	100.5	91.4	33.8	27.9
0.175	125.1	121.5	53.8	45.3
0.375	153.9	143.6	81.6	66.1
0.625	166.3	158.4	102	87.9
1.125	182.1	175.1	134.8	120.3
2.125	186.8	187.9	172.4	157.6
4.125	193.5	196.9	201.8	188.2
6.625	206.9	200.9	210.1	199.8
0					28.7	25.5
0.025					29.9	27.8
0.075					31.9	29.4
0.175					33.7	32.1
0.375					36.2	33.2
0.625					46.5	35.2
1.625					64.4	58.2
3.625					97.7	79.7
6.125					128.8	99.5

## Sheet: Fig2b
	Fractional velocity, %
log[I], M	CB			AF			AC			CD			OG			SHAM
-4.60206	2.53591	2.66157	8.43695	3.95805	2.60891	7.67119	18.0337	15.285	33.4683				3.00359	2.35283	7.7435	96.3684	95.8272	90.1105
-5.60206	2.97722	3.20288	8.09393	3.06843	1.95769	7.54075	60.8015	73.3239	61.6121	6.72546	4.7683	12.1201	37.6641	53.0018	32.2387	98.0401	96.6342	84.7725
-6.60206	4.26199	7.7642	10.3237	2.9011	3.31416	8.87349	92.7558	96.489	80.5494	27.9686	26.8171	38.1389	92.7274	91.8565	76.0465	96.0528	99.0344	87.1837
-7.60206	24.3943	61.4571	29.5796	20.3487	31.9402	19.7329	98.1819	98.3896	89.3939	81.9018	83.3186	82.5195	98.9567	96.9123	87.3681	95.5623	97.5117	94.5942
-8.60206	76.0268	98.1726	76.3221	81.2456	95.1772	65.5719	97.945	99.2565	89.0077	95.7658	98.2807	91.2399	98.7546	100.043	88.594	94.8884	99.3055	95.1323
-9.60206	96.2169	96.6921	90.9449	87.9758	94.8574	87.6342	95.4964	97.0686	90.2842	97.966	94.0253	92.2465	98.0356	96.5387	94.2199	93.7124	99.8162	99.1897
-10.6021	92.0358	95.8052	91.68	93.1497	94.1707	88.3377	93.4125	95.0559	89.2874	94.509	93.9344	89.9529	93.9322	93.2034	90.1921	88.6854	99.1867	91.0587

## Sheet: Fig3a
rMpAOX activity, nmol Q1 min-1 mg-1
DDM + DDM	FC12 + DDM	FC12 + FC12	FC12 + C12E8	C12E8 + C12E8
206.574	358.32	348.674	372.671	34.9197
202.199	360.315	352.589	351.563	51.59
213.252	373.517	332.018	382.876	46.3131

## Sheet: Fig3c
[Q1H2], M	Activity, nmol min-1 mg-1
4.29	25.2546	9.24604
6.87	30.5181	8.09516
10.99	60.7997	16.9971
17.58	87.5414	7.06344
28.12	145.463	27.4989
45	202.371	32.834
71.99	274.627	38.3216
115.19	327.356	44.2119
184.3	355.622	44.9272

## Sheet: Fig3d
[I], M	A
0.0001	3.33787
1e-05	2.99103
1e-06	8.98273
1e-07	36.8775
1e-08	79.2638
1e-09	96.7767
1e-10	100
1e-11	97.9564
2.5e-05		0
2.5e-06		10.3544
2.5e-07		22.6822
2.5e-08		69.152
2.5e-09		94.628
2.5e-10		99.6549
2.5e-11		98.9648
2.5e-12		99.477

## Sheet: Fig4a
		NADH oxidation, mmol min-1 mg-1
	[Q], mM	Mean	SD
PLM1	14.0756	46.9327	2.42295
PLM2	17.1449	52.339	2.53444
PLM3	14.3794	66.6082	2.37893
PLM4	7.55645	58.9536	2.64889
PLM5	5.6333	45.7888	0.915218
PLM6	3.63006	46.4524	1.85859
PLM7	2.22533	41.9702	1.76243
PLM8	0	11.5984	1.01723

## Sheet: Fig4b
log[CB], M	Fractional velocity, %
-4.60206	2.85691	2.15116
-5.60206	3.19571	4.06977
-6.60206	11.1127	11.8798
-7.60206	46.1218	47.093
-8.60206	74.5209	86.8217
-9.60206	99.2719	97.2868
-10.6021	98.7276	98.4496
-11.6021	100	100
